# Supplementary material for: Australian Dog Owners’ Acceptance of Insect-Based Pet Food
Source: Insects. 2025 Mar 11;16(3):290. doi: 10.3390/insects16030290 (PMC11942749; doi:10.3390/insects16030290)
Supplement: Supplementary file 1 [file insects-16-00290-s001.zip]

Archive with 1 entries (1 files):
- insects-3481220-supplementary.pdf
